# Supplementary material for: TRPV2: A Key Player in Myelination Disorders of the Central Nervous System
Source: Int J Mol Sci. 2022 Mar 25;23(7):3617. doi: 10.3390/ijms23073617 (PMC8999035; doi:10.3390/ijms23073617)
Supplement: Supplementary file 1 [file ijms-23-03617-s001.zip]

Archive with 1 entries (1 files):
- ijms-1644413-supplementary.pdf
